# Supplementary material for: Inhibition of Glutamate Dehydrogenase as a Potential Strategy to Modulate Intrahepatic Cholangiocarcinoma Cell Metabolism
Source: Biomolecules. 2026 Mar 17;16(3):449. doi: 10.3390/biom16030449 (PMC13023441; doi:10.3390/biom16030449)
Supplement: Supplementary file 1 [file biomolecules-16-00449-s001.zip]

Archive with 1 entries (1 files):
- biomolecules-4177390-supplementary.pdf
